# Supplementary material for: The Effect of Novel Selenopolysaccharide Isolated from Lentinula edodes Mycelium on Human T Lymphocytes Activation, Proliferation, and Cytokines Synthesis
Source: Biomolecules. 2022 Dec 19;12(12):1900. doi: 10.3390/biom12121900 (PMC9776057; doi:10.3390/biom12121900)
Supplement: Supplementary file 1 [file biomolecules-12-01900-s001.zip]

Archive with 1 entries (1 files):
- biomolecules-2049334-supplementary.png
